# Supplementary material for: Schizophrenia around the time of pregnancy: leveraging population-based health data and electronic health record data to fill knowledge gaps
Source: BJPsych Open. 2020 Aug 28;6(5):e97. doi: 10.1192/bjo.2020.78 (PMC7488329; doi:10.1192/bjo.2020.78)
Supplement: Supplementary file 1 [file S2056472420000782sup001.zip]

Archive with 4 entries (4 files):
- coi_disclosureTM.pdf
- coi_disclosureSV.pdf
- coi_disclosureLH.pdf
- coi_disclosureCT.pdf
